# Supplementary material for: Inhibiting eukaryotic ribosome biogenesis
Source: BMC Biol. 2019 Jun 10;17:46. doi: 10.1186/s12915-019-0664-2 (PMC6558755; doi:10.1186/s12915-019-0664-2)
Supplement: Supplementary file 4 — Table S4. pre-rRNA precursor alterations after inhibitor treatment. Calculated ratios (pre-rRNA/mature rRNA) from quantifications of two northern blot experiments (round 1 and round 2 plus mean). The blots corresponding to round 1 are shown in Additional file 1: Figures S10 and S11. (XLSX 56 kb) [file 12915_2019_664_MOESM4_ESM.xlsx]

## Sheet: Tabelle1
Table S4: pre-rRNA precursor alterations after inhibitor treatment. (calculated ratios (pre-rRNA/mature rRNA) from quantifications of two Northern blot experiments (round 1 and round 2 plus mean). The blots corresponding to round 1 are shown in aditional file 1, Figures S10 and S11.
		ratio (pre-rRNA/mature rRNA)
		27S/25S			27SA2/25S			7S/5S			20S/18S			A2A3/5S			DA2/5S
Identifier	Compound	Round 1	Round 2	mean	Round 1	Round 2	mean	Round 1	Round 2	mean	Round 1	Round 2	mean	Round 1	Round 2	mean	Round 1	Round 2	mean
1	Acivicin	0.153217	1.24707	0.175878	0.204223	0.226681	0.215452	0.494911	0.365031	0.429971	0.314011	0.407451	0.360731	0.55129	0.216672	0.383981	0.739707	1.14144	0.940575
2	Streptonigrin	0.0205572	1.0563	0.079151	0.0391925	0.138286	0.0887391	0.147505	0.254343	0.200924	0.232559	0.144637	0.188598	0.815459	0.23254	0.524	0.425862	0.955696	0.690779
3	Idarubicin HCl	0.833904	0.933278	0.966876	0.714127	0.928233	0.82118	2.14693	2.07207	2.1095	0.860918	1.14774	1.00433	0.903782	0.696942	0.800362	1.20561	0.953087	1.07935
4	(+)-Usnic acid	2.70267	0.863896	2.65008	2.65265	2.46034	2.5565	1.66767	1.84197	1.75482	1.42197	1.72516	1.57357	1.84993	1.5902	1.72006	1.12158	1.2688	1.19519
5	Antibiotic A-23187 (Calcimycin)	0.929267	0.198538	0.918744	1.00055	0.799133	0.899843	1.2706	1.4121	1.34135	0.529187	0.729759	0.629473	1.13187	1.01208	1.07198	0.990868	1.27199	1.13143
6	Curcumin	1.15095	0.96306	1.13455	0.855984	0.755964	0.805974	0.781656	0.621328	0.701492	1.07666	0.874251	0.975456	0.560391	0.468143	0.514267	1.01514	1.12691	1.07103
7	Tanshinone IIA	1.12913	0.889601	0.93796	0.555149	0.530159	0.542654	0.867336	0.588371	0.727854	0.820085	0.550568	0.685327	1.05034	0.603983	0.827162	1.06387	0.845422	0.954647
8	Morine	1.21739	1.24131	1.10026	1.01527	0.958626	0.98695	1.00674	0.99252	0.999628	1.11954	0.932568	1.02606	1.66207	1.03818	1.35013	1.20017	1.29179	1.24598
9	Nonactin	0.870475	1.0604	0.875542	0.784283	0.677776	0.731029	1.01727	1.09266	1.05497	0.592568	0.580142	0.586355	0.866855	0.633393	0.750124	1.09453	1.16927	1.1319
10	Quercetin·2H2O	0.967241	1.05477	0.888385	0.945921	0.824657	0.885289	0.971537	0.927413	0.949475	0.842993	0.823323	0.833158	1.37263	0.818268	1.09545	1.23641	1.14664	1.19152
11	Kaempferol	1.16737	0.99352	0.914246	0.980176	0.79841	0.889293	1.0043	1.02261	1.01345	1.18629	0.852865	1.01958	0.755512	0.931685	0.843598	1.04139	1.18625	1.11382
12	Sinensetine	1.33506	1.17245	1.17586	1.0356	0.924266	0.979935	0.858992	1.01304	0.936017	1.11714	0.984175	1.05066	0.758644	0.975435	0.86704	0.94402	0.971672	0.957846
13	Syringetine-3-glucoside	1.62192	1.01666	1.74497	1.56438	1.43341	1.4989	1.01406	1.92885	1.47146	1.55161	1.14141	1.34651	0.930221	1.15712	1.04367	0.967946	1.20601	1.08698
14	Berberine·HCl	0.738199	1.05457	0.947573	0.969883	0.876819	0.923351	1.12361	1.53722	1.33041	0.942072	1.28958	1.11583	1.38189	1.37004	1.37597	1.07328	1.05341	1.06335
15	Senecionine	1.38027	1.00932	1.34945	1.35363	1.38432	1.36897	1.03458	1.0723	1.05344	0.937814	1.30414	1.12098	0.960916	1.27071	1.11581	0.919489	1.20791	1.0637
16	Bleomycin sulfate	1.29733	1.10827	1.21716	1.56109	1.16352	1.3623	0.639636	0.967017	0.803327	0.70367	1.14349	0.923578	0.513262	1.20896	0.861111	0.585959	1.13688	0.861422
17	Carmofur	0.83615	0.967985	0.827178	1.44858	1.86305	1.65582	1.46619	1.19519	1.33069	1.17706	1.77097	1.47402	1.07297	1.08905	1.08101	0.90291	0.865064	0.883987
18	Vulpinic acid	1.06348	1.11153	1.05902	1.37097	0.951692	1.16133	1.47581	1.9298	1.7028	0.97424	1.06621	1.02022	3.07655	3.25654	3.16654	0.823409	1.28648	1.05494
19	Mycophenolic acid	0.184236	1.04156	0.210909	0.164443	0.273653	0.219048	0.458631	0.354593	0.406612	0.274721	0.313009	0.293865	0.810482	0.175299	0.49289	0.66129	0.974677	0.817983
20	Sulfasalazine	0.898618	0.679061	0.855295	0.744834	1.01508	0.879957	0.876294	0.769679	0.822987	0.827056	1.24769	1.03737	0.92665	0.973355	0.950002	0.940574	0.911956	0.926265
21	Epirubicin Hydrochloride	0.964228	0.992196	0.884005	0.826446	1.0248	0.925621	1.07428	0.678841	0.876562	1.23519	1.26929	1.25224	0.860379	0.870456	0.865417	1.13202	0.918613	1.02532
22	Itraconazole	0.830756	0.772329	0.913288	0.753117	1.12118	0.93715	1.17197	0.702788	0.937378	0.977138	1.0307	1.00392	0.96068	0.746662	0.853671	0.968	0.894529	0.931264
23	Clotrimazole	1.25166	0.801365	1.14523	1.3325	0.953371	1.14294	0.893379	0.968444	0.930912	0.668645	1.30818	0.98841	0.795472	0.694636	0.745054	0.487758	0.84784	0.667799
24	Parecoxib sodium	1.09135	1.47799	1.12792	1.08001	0.88802	0.984015	1.34788	0.96952	1.1587	1.01018	1.54669	1.27844	0.758261	0.934134	0.846197	1.06884	1.05357	1.0612
25	Artemether	1.13712	1.44028	1.1921	1.10964	1.11972	1.11468	1.01092	0.99953	1.00522	1.17384	1.26726	1.22055	0.970676	0.95086	0.960768	1.1371	0.930784	1.03394
26	Bromocriptine mesylate	0.985853	0.90822	1.03425	1.18906	1.16098	1.17502	0.674809	0.722472	0.69864	0.897468	1.00033	0.9489	1.27253	1.23319	1.25286	0.936	0.908887	0.922443
27	Cantharidin	1.06197	1.08265	1.00024	1.11997	0.729528	0.924749	0.793931	0.700757	0.747344	0.613995	0.876259	0.745127	1.35414	1.08433	1.21923	0.930973	0.895128	0.91305
28	Chelerythrine	1.02518	0.938499	0.994121	0.899606	0.955135	0.92737	1.03572	0.813298	0.924511	1.01805	0.74272	0.880386	1.00351	0.959314	0.981413	1.06285	1.03334	1.0481
29	Daunorubicin	1.10226	1.11816	1.0635	1.49046	1.22744	1.35895	0.955213	0.834598	0.894906	0.912563	0.980286	0.946424	1.00139	1.05863	1.03001	0.984739	1.14468	1.06471
30	Doxorubicin	1.0631	1.02474	1.02996	1.03204	1.21253	1.12229	1.06873	0.834667	0.9517	0.981935	1.12754	1.05474	1.44608	1.29696	1.37152	1.15662	1.11436	1.13549
31	Caryophylline	1.04171	0.918466	0.957224	0.772793	1.02651	0.89965	0.862163	1.1092	0.98568	0.788465	0.797614	0.793039	0.748844	1.42408	1.08646	0.604901	1.19154	0.898221
32	Zerumbone	0.684151	1.15695	0.794553	1.06074	0.788655	0.924697	1.11289	1.45753	1.28521	0.637487	0.779803	0.708645	1.00782	1.45289	1.23036	0.867197	1.5298	1.1985
33	Valsartan	1.47896	0.844014	1.14412	1.43035	1.62978	1.53007	1.22644	1.60156	1.414	0.893576	1.00781	0.950694	1.34499	1.1181	1.23155	0.905188	1.06197	0.98358
34	All trans retinoic acid	0.840735	0.728822	0.870669	0.949415	1.00643	0.977922	0.785138	0.718299	0.751718	0.554859	0.628423	0.591641	0.859098	0.93536	0.897229	0.830197	0.940763	0.88548
35	Visnagin	1.62237	0.947185	1.40721	1.23006	1.04688	1.13847	0.945302	0.839816	0.892559	1.61633	0.87762	1.24698	0.914662	0.999627	0.957145	0.921389	0.864131	0.89276
36	Rosiglitazone maleate	1.08033	27S/25S	0.878827	1.02766	0.834797	0.931229	0.891465	0.907212	0.899339	0.821564	1.08445	0.953008	0.933921	1.15202	1.04297	1.08726	0.935309	1.01128
37	Olanzapine	1.06083	0.525364	1.026	1.10568	0.900559	1.00312	1.01915	1.25851	1.13883	1.01388	1.43549	1.22468	0.983907	1.11248	1.0482	1.17856	1.07404	1.1263
38	Viramune (Nevirapine)	0.993207	0.991175	0.861299	0.97877	0.755929	0.867349	0.868343	0.905808	0.887075	0.873427	1.23727	1.05535	0.907961	1.20184	1.0549	1.01465	1.22019	1.11742
39	Icariin	0.929512	0.729392	0.867614	0.891255	0.892321	0.891788	0.931903	1.07553	1.00371	0.969992	1.65101	1.3105	1.18043	1.50168	1.34106	1.61932	1.39352	1.50642
40	Ipriflavone	0.633371	0.805717	0.656216	0.598233	0.708138	0.653186	0.928049	0.983112	0.95558	0.662587	1.05429	0.858438	1.17622	1.36524	1.27073	0.956858	1.26451	1.11068
41	Sertraline	0.824632	0.811971	0.830616	0.81775	0.980186	0.898968	0.869146	1.03171	0.950426	1.09029	1.26934	1.17982	0.93594	1.3961	1.16602	0.980487	1.26733	1.12391
42	Pantoprazole Sodium	0.870393	0.836599	0.931058	0.71346	0.905439	0.809449	0.906809	1.29093	1.09887	0.915352	1.20517	1.06026	0.836149	1.25339	1.04477	1.03774	1.32969	1.18372
43	Fluticasone Propionate	0.966897	0.991723	0.979547	0.830386	1.13202	0.981205	1.07982	1.25935	1.16958	1.16664	1.45892	1.31278	1.11764	1.5278	1.32272	1.43149	1.48266	1.45708
44	Methyltestosterone	0.885692	0.803783	0.799907	0.843705	0.904016	0.87386	1.17277	1.43515	1.30396	1.02012	1.0817	1.05091	1.28666	1.37463	1.33065	1.11629	1.3592	1.23775
45	Flubendazole	0.785988	0.714122	0.826315	0.569559	0.708853	0.639206	0.863865	0.883427	0.873646	0.80172	1.21644	1.00908	0.828731	1.14526	0.986997	0.948696	1.07341	1.01105
46	Nifekalant HCl	0.77155	0.866643	0.869767	0.737766	1.04664	0.892202	0.966496	1.17508	1.07079	0.932146	1.31963	1.12589	0.928986	1.37473	1.15186	1.03322	1.34683	1.19002
47	Rofecoxib	0.764089	0.818205	0.866056	0.72271	0.975432	0.849071	0.99857	1.16438	1.08147	0.997233	1.39584	1.19654	0.903182	1.30416	1.10367	1.02702	1.26473	1.14588
48	Famciclovir	0.884682	0.968024	0.942622	0.875253	1.13398	1.00462	1.00007	1.34166	1.17087	0.916144	1.20282	1.05948	1.01303	1.23166	1.12235	1.05447	1.11044	1.08246
49	Megestrol acetate	0.615577	1.00056	0.693953	0.572646	0.727492	0.650069	1.02468	1.62474	1.32471	0.460181	0.695333	0.577757	1.29072	1.24809	1.2694	0.805043	0.964425	0.884734
50	Trimebutine Maleate	0.910749	0.995821	0.986689	0.903488	1.03676	0.970126	1.16306	1.33911	1.25108	1.07471	1.46769	1.2712	1.01213	1.41164	1.21189	1.03258	1.12231	1.07745
51	Mestanolone	0.711828	1.06263	0.825141	0.661308	0.763541	0.712425	1.18244	1.32326	1.25285	0.90255	0.972808	0.937679	0.962629	1.16297	1.0628	0.887201	1.18333	1.03526
52	Zileuton	0.887877	0.938454	0.910578	0.884036	1.5363	1.21017	1.44417	0.926999	1.18559	1.04446	0.959976	1.00222	1.35222	1.05153	1.20188	0.938682	1.12972	1.0342
53	Fluphenazine.2HCl	0.936805	1.09985	1.04036	1.16178	1.13383	1.1478	1.81007	2.25744	2.03375	1.15748	1.21357	1.18553	1.87881	2.20988	2.04434	1.19311	1.31217	1.25264
54	Cefaclor	1.38291	1.14391	1.16769	1.47391	1.30543	1.38967	1.67262	1.8169	1.74476	1.42467	1.09684	1.26075	0.974628	1.90978	1.4422	1.2731	1.26555	1.26932
55	Desoximetasone	1.21246	0.952469	1.07342	1.20159	0.751585	0.97659	1.63542	1.6972	1.66631	1.16488	1.26255	1.21372	1.11808	1.10957	1.11383	1.10321	1.12122	1.11222
56	Nicotinamide	1.32178	0.934377	1.16597	1.4207	1.201	1.31085	1.44982	1.21251	1.33117	1.26979	1.01676	1.14327	1.2559	1.06328	1.15959	1.11685	1.01543	1.06614
57	Rimcazole	0.946723	1.01016	0.920136	1.15278	1.05431	1.10354	1.51838	1.22372	1.37105	1.03068	1.05598	1.04333	1.25035	1.75176	1.50105	0.98924	0.869072	0.929156
58	Itavastatin Ca	0.84104	0.893549	0.851661	0.90779	1.35556	1.13168	1.57383	1.07224	1.32304	0.78901	1.03212	0.910565	1.10847	1.08185	1.09516	1.0777	1.31464	1.19617
59	Nialamide	0.739246	0.862283	0.780361	0.87634	1.37856	1.12745	0.70998	0.624106	0.667043	0.745753	0.972324	0.859038	0.785666	0.886001	0.835834	0.744356	1.10384	0.924098
60	Donepezil	1.20798	0.821476	1.06675	1.17538	1.53623	1.3558	1.15424	0.850166	1.0022	1.0985	1.23365	1.16608	0.940722	0.877364	0.909043	1.074	1.11005	1.09202
61	GR 89696 fumarate	1.28465	0.925521	1.08786	1.21531	1.49975	1.35753	1.04936	1.21282	1.13109	1.001	1.00931	1.00516	0.854663	0.878224	0.866444	0.861987	1.16135	1.01167
62	Irbesartan	1.05825	0.891065	0.951132	1.03973	1.87345	1.45659	1.13692	1.2878	1.21236	0.864674	1.08204	0.973357	1.07684	1.0326	1.05472	0.836972	0.998767	0.91787
63	Levocetirizine	1.22558	0.809279	0.982346	1.21833	1.92101	1.56967	1.04896	1.22475	1.13686	0.830174	0.965291	0.897732	1.11266	1.64638	1.37952	0.782331	1.13428	0.958308
64	Pancuronium Bromide	1.32274	0.73911	1.06205	1.40366	1.38287	1.39327	0.860499	0.952901	0.9067	0.859096	1.06653	0.962811	0.909489	0.833511	0.8715	0.793617	0.914162	0.85389
65	Cinanserin	1.4404	1.0388	1.21532	1.51303	2.08648	1.79976	0.804863	1.15135	0.978105	0.946756	0.958163	0.952459	0.718206	0.747141	0.732673	0.497862	0.963946	0.730904
66	Hexamethylenebisacetamide (Hmba)	1.60194	0.990234	1.30035	1.49852	0.955823	1.22717	0.679279	0.971778	0.825528	1.04459	0.647279	0.845932	1.0299	0.999386	1.01465	0.612374	0.917073	0.764724
67	Cisapride monohydrate	1.66986	0.998756	1.37338	1.58652	1.26457	1.42554	1.0305	1.10748	1.06899	1.06827	0.70449	0.886382	1.05453	0.969765	1.01215	1.02378	0.932226	0.978002
68	Doxepin	1.43015	1.0769	1.3301	1.31532	1.75664	1.53598	0.99346	1.42098	1.20722	0.863722	1.00062	0.93217	0.88312	0.808603	0.845862	0.741173	0.931943	0.836558
69	Tacrine.HCl	1.03597	1.23004	1.00792	0.952997	1.63848	1.29574	0.777395	0.992363	0.884879	0.46145	1.03122	0.746336	1.13788	1.05946	1.09867	0.598182	0.933015	0.765598
70	Indatraline	1.37261	0.979869	1.23248	1.17412	1.57355	1.37383	0.741716	1.09569	0.918701	0.781293	0.94639	0.863842	1.11204	0.977768	1.0449	0.776317	0.920815	0.848566
71	Cytarabine	1.46953	1.09235	1.26837	1.25168	1.82601	1.53884	0.820443	1.16435	0.992398	0.875718	1.13841	1.00706	1.25128	1.05239	1.15183	0.764761	0.758853	0.761807
72	Naltrindole	1.45937	1.06721	1.2198	1.28821	1.3214	1.30481	1.13335	1.28862	1.21098	0.806804	1.14384	0.975322	1.23584	0.952602	1.09422	1.04093	0.805789	0.92336
73	Methotrexate.H2O	0.859854	0.980233	0.888083	0.753601	1.45368	1.10364	1.16938	1.26447	1.21692	0.954011	1.0798	1.0169	0.859112	1.14074	0.999927	0.96879	0.985144	0.976967
74	Urapidil.HCl	0.830252	0.916313	0.973734	0.654997	1.77069	1.21284	1.1754	1.28693	1.23117	0.995664	1.10725	1.05146	0.725021	0.993198	0.85911	0.940851	0.992242	0.966546
75	Maprotiline.HCl	0.984639	1.11722	1.10186	1.05528	1.69122	1.37325	1.05544	1.20055	1.128	0.992841	1.03974	1.01629	0.983571	1.47395	1.22876	1.18695	1.30182	1.24438
76	Piripedil	0.969238	1.21909	1.08351	1.07035	1.84937	1.45986	0.956191	1.04521	1.0007	1.13249	1.19725	1.16487	1.12463	1.50782	1.31623	1.28729	1.29695	1.29212
77	(-)-Cotinine	1.11196	1.19777	1.17105	1.12975	1.62768	1.37871	1.52641	1.16636	1.34639	1.2949	1.22295	1.25893	1.05569	1.21637	1.13603	1.49967	1.23166	1.36567
78	Pizotyline	1.11335	1.23014	1.17765	1.1321	1.78433	1.45822	1.05407	1.06303	1.05855	1.19402	1.06362	1.12882	0.98975	1.3386	1.16418	1.28006	1.13012	1.20509
79	Pramipexole	1.15475	1.24195	1.1993	1.2415	1.19732	1.21941	1.12391	1.12629	1.1251	1.17641	1.20965	1.19303	1.08583	1.29056	1.18819	1.30945	0.93292	1.12119
80	β-Estradiol	0.97053	1.24384	1.04172	1.00704	1.00829	1.00766	0.754958	1.05039	0.902673	0.954474	1.00231	0.978393	0.961612	1.53196	1.24679	0.963071	1.17926	1.07117
81	DuP 697	0.992103	1.11292	1.0621	0.95985	1.09457	1.02721	1.05839	1.21927	1.13883	0.84207	0.827254	0.834662	0.845669	1.09333	0.9695	1.07077	0.977442	1.0241
82	Vindesine sulfate	0.940617	1.1321	1.07881	1.08842	1.06374	1.07608	0.706997	1.33016	1.01858	0.942472	1.11868	1.03058	0.6616	1.29779	0.979693	0.939552	1.10222	1.02089
83	Clobenpropit	1.07374	1.21701	1.27587	1.04384	1.22304	1.13344	1.2608	1.21288	1.23684	1.04716	1.00806	1.02761	0.910689	1.1465	1.0286	1.20769	1.11484	1.16126
84	Pergolide Mesylate	1.13571	1.16448	1.288	1.03868	0.953051	0.995863	1.53756	1.8068	1.67218	1.34357	1.0271	1.18533	0.800159	1.04107	0.920613	1.2942	1.19174	1.24297
85	Ginkgolide B	0.949793	0.99683	1.09368	0.866133	1.08249	0.974311	1.01981	1.08042	1.05012	1.05196	1.28439	1.16817	1.21041	1.38482	1.29761	1.10238	1.17257	1.13747
86	Kainic acid	1.1745	1.23757	1.24749	1.3569	1.35964	1.35827	0.764899	1.14107	0.952983	0.745571	1.24604	0.995804	0.950958	1.88666	1.41881	0.737106	1.3774	1.05725
87	(±)-Kavain	1.00115	1.32049	1.1092	1.21555	1.14841	1.18198	0.942836	1.68689	1.31487	0.727691	1.09043	0.90906	0.868484	1.41821	1.14335	0.822673	1.24358	1.03313
88	3-Beta-Indoleacrylic acid	0.813221	1.21725	0.92739	1.01605	0.911793	0.96392	0.827839	1.07567	0.951756	0.706873	1.19736	0.952114	1.04691	1.63993	1.34342	0.70607	1.16079	0.933431
89	Parthenolide	0.990696	0.237582	0.918412	0.957595	0.948993	0.953294	1.01193	1.543	1.27746	1.0081	1.13041	1.06926	1.17576	1.2267	1.20123	0.997527	0.970605	0.984066
90	Prostaglandin E1	1.04481	0.846129	0.970868	1.31554	1.03394	1.17474	0.861474	0.798916	0.830195	0.818622	0.991311	0.904966	1.00648	1.13734	1.07191	0.83176	0.868809	0.850285
91	Radicicol	0.90666	0.896922	0.817741	1.00751	0.815072	0.91129	0.776108	1.10399	0.94005	0.660562	0.793246	0.726904	0.849727	0.900344	0.875036	0.801427	0.846221	0.823824
92	Rosmarinic acid	1.12676	0.900603	1.07148	0.864582	1.07249	0.968536	0.899959	0.776635	0.838297	0.974913	0.873964	0.924439	0.760409	1.04125	0.900829	0.922614	0.915872	0.919243
93	Rotenone	0.904158	1.01621	0.89688	0.674902	1.11073	0.892814	1.13535	1.19047	1.16291	0.634211	0.663414	0.648813	1.34097	1.31532	1.32814	1.21863	1.14389	1.18126
94	Thapsigargin	1.10132	0.74679	1.03776	1.05023	1.39885	1.22454	1.16254	1.23695	1.19975	1.27435	1.07072	1.17253	1.89854	1.48626	1.6924	1.46788	1.36767	1.41777
95	Troleandomycin	1.01986	0.974204	1.17788	1.02609	1.26842	1.14725	0.851933	0.746484	0.799209	1.36168	1.27376	1.31772	1.76806	1.53164	1.64985	1.20146	0.73693	0.969194
96	Tunicamycin B	0.886784	1.3359	1.02078	0.695815	0.926387	0.811101	0.706584	0.478251	0.592417	0.871799	0.936586	0.904193	1.17179	0.900898	1.03634	0.993572	0.687558	0.840565
97	Catalpol	0.994184	1.15477	1.20351	1.10934	1.03416	1.07175	0.767954	0.546982	0.657468	0.932363	1.16696	1.04966	1.61571	1.24138	1.42854	1.07604	0.883851	0.979947
98	Veratramine	1.42345	1.41283	1.29813	1.10671	1.14126	1.12398	0.860125	0.50575	0.682937	1.22586	1.32287	1.27436	1.69665	1.35908	1.52787	1.18541	0.712971	0.949192
99	Ivermectin	1.44961	1.17281	1.34546	1.09778	1.05982	1.0788	1.0064	0.602984	0.80469	1.17416	1.27754	1.22585	1.83538	1.14001	1.48769	1.36446	0.923007	1.14373
100	(-)-Nicotine	1.28942	0.983119	1.17491	1.0977	0.878744	0.98822	0.870006	0.52186	0.695933	1.16	1.04027	1.10013	1.66654	1.34257	1.50456	1.21273	0.895462	1.05409
101	L-Penicillamine	1.14319	0.880609	1.07312	1.08711	0.891714	0.989411	1.13409	0.971849	1.05297	1.02382	1.24028	1.13205	2.16513	2.76398	2.46456	1.34522	1.36042	1.35282
102	Picrotoxinin	0.940503	1.00304	0.997637	1.23058	0.856417	1.0435	1.11172	0.724145	0.917934	0.877196	1.23473	1.05596	1.85606	1.72138	1.78872	1.45778	1.13843	1.2981
103	Tryptanthrin	0.884632	0.809529	0.833255	0.98209	0.715847	0.848968	0.952998	0.668539	0.810769	0.790797	1.00698	0.898889	1.49823	1.28809	1.39316	1.3832	1.15953	1.27136
104	Yohimbine·HCl	1.1247	0.781879	1.06831	0.978558	0.693735	0.836147	0.826792	0.69927	0.763031	1.09442	1.13048	1.11245	1.03303	1.02289	1.02796	1.14836	0.950618	1.04949
105	(-)-Eburnamonine	1.17726	1.01192	1.08539	1.05882	0.678264	0.868543	0.859001	0.743404	0.801202	1.05379	1.16336	1.10857	1.04459	1.09726	1.07092	1.00728	0.876376	0.941828
106	Celastrol	1.40136	0.661127	1.10976	0.871164	0.478917	0.675041	0.918871	0.69241	0.805641	1.7717	1.00683	1.38927	0.669098	0.761806	0.715452	0.980602	0.835029	0.907816
107	Condelphine	1.07151	0.818161	0.971951	1.13526	0.460062	0.797662	0.774878	0.698865	0.736871	1.2355	0.862111	1.04881	0.733154	1.04931	0.891232	0.954481	0.843289	0.898885
108	Isorhoifolin	1.65056	0.872396	1.24163	1.06622	0.591008	0.828612	0.974251	0.598736	0.786494	1.66399	1.05062	1.35731	0.958087	1.02943	0.993757	1.13707	0.867203	1.00214
109	Picropodophyllin	1.20261	0.832702	1.08103	1.05651	1.14065	1.09858	0.91523	0.65133	0.78328	1.45457	1.09359	1.27408	1.01281	1.09248	1.05264	1.05964	0.731124	0.895381
110	Narigenin-7-O-glucoside	1.65202	0.959456	1.41223	1.19953	0.967915	1.08372	1.08751	1.03707	1.06229	1.70692	1.22527	1.4661	0.894834	1.00145	0.948141	1.00122	1.05732	1.02927
111	Aloe-emodine	0.878239	1.86802	0.898352	0.924211	1.28615	1.10518	0.992593	1.55725	1.27492	0.931101	0.835385	0.883243	0.919388	1.37477	1.14708	0.747268	1.1131	0.930185
112	Trans-4-Cotininecarboxylic acid	1.45218	0.872738	1.34706	1.60491	1.63194	1.61843	0.827037	1.11001	0.968521	1.63417	1.24804	1.44111	0.876638	1.43782	1.15723	0.857333	1.10993	0.98363
113	Gitoxigenin	1.11915	1.24194	1.03979	1.23462	2.31318	1.7739	0.712637	0.736951	0.724794	1.43664	1.12615	1.28139	0.751161	0.657627	0.704394	0.721421	0.82716	0.77429
114	Harmane	1.2703	0.960426	1.18417	1.37244	1.19611	1.28427	0.830186	0.817513	0.82385	1.17069	1.11954	1.14512	0.709249	0.857508	0.783379	0.721679	0.760112	0.740896
115	Leucomisine	1.53838	1.09804	1.29734	1.22307	1.05333	1.1382	0.706189	0.849304	0.777746	1.4432	0.988624	1.21591	0.737392	0.88523	0.811311	0.673803	0.800229	0.737016
116	Tetrahydropapaverine·HCl	1.27489	0.137745	1.11104	1.2314	1.43209	1.33175	0.853911	0.858189	0.85605	1.30408	1.07044	1.18726	0.776644	0.996043	0.886344	0.826283	0.842294	0.834289
117	Caffeine	1.22725	1.19204	1.23859	1.10127	1.20635	1.15381	1.10962	0.954052	1.03184	1.0854	0.903383	0.994389	0.932616	0.879983	0.906299	1.46026	0.902928	1.18159
118	Lasalocid A	1.06285	1.24994	0.963373	0.800184	1.05362	0.926901	1.36396	1.03347	1.19872	0.869871	0.945688	0.90778	1.05763	0.86622	0.961924	1.77954	1.03103	1.40529
119	Cephadrine	1.18672	2.59748	1.14528	0.911492	1.00979	0.960642	1.19744	1.13223	1.16484	0.959432	0.97629	0.967861	0.782379	1.52094	1.15166	1.28717	1.11287	1.20002
120	Vasicine	1.07138	1.10383	1.08881	1.07843	1.25726	1.16784	1.04903	0.95405	1.00154	0.95282	1.19563	1.07422	0.693002	1.96664	1.32982	0.952792	1.22529	1.08904
121	Tetrahydrolipistatin	1.08172	1.10624	1.05204	1.28823	0.897552	1.09289	0.992857	1.02129	1.00707	1.00595	1.17058	1.08827	0.666425	1.03148	0.848953	0.872297	1.22484	1.04857
122	Oleanolic acid	0.771087	1.02235	0.85803	1.25792	0.952955	1.10544	0.865337	0.680014	0.772676	0.883121	1.13288	1.008	0.6751	0.84284	0.75897	0.885658	1.09724	0.991448
123	Phlorizine	1.0235	0.944973	1.06752	1.32934	0.783502	1.05642	1.21329	1.08596	1.14962	0.929185	0.717527	0.823356	0.99067	1.65666	1.32366	0.823476	1.23659	1.03003
124	Diosmin	1.01074	0.904955	1.13471	1.9075	1.05257	1.48003	0.986117	0.874236	0.930177	1.10572	0.994659	1.05019	1.00652	1.00679	1.00665	0.965532	1.32387	1.1447
125	Minocycline·HCl	0.786323	1.25868	0.982147	1.39809	1.00592	1.20201	0.874978	0.893231	0.884105	0.750373	1.1222	0.936287	1.11552	1.506	1.31076	0.674783	1.12597	0.900375
126	16-Oxocafestol	1.0041	1.17797	1.11289	1.15887	0.92869	1.04378	1.04508	1.15145	1.09826	0.684233	0.92278	0.803506	0.865767	0.911071	0.888419	0.645091	1.12095	0.883022
127	Yangonin	0.991853	1.22168	1.00059	1.18283	0.936489	1.05966	1.12613	1.15012	1.13812	0.670151	0.919356	0.794753	1.03376	0.709021	0.871392	0.746113	1.07343	0.90977
128	Arbutin	1.09835	1.31863	1.10331	1.01048	1.12903	1.06975	0.951602	1.06029	1.00595	1.02908	0.871321	0.950201	0.939412	0.859631	0.899522	0.928776	1.2245	1.07664
	Diazaborine (NIH)	0.882616	0.970395	0.925465	1.31756	1.59186	1.44823	0.542865	0.478461	0.509647	0.701693	0.797733	0.748174	1.43318	1.49881	1.46563	0.801545	0.95025	0.872736
	Diazaborine (Enzo)	1.13887	1.14	1.13944	1.11993	0.945407	1.02898	0.47021	0.513252	0.49126	1.50985	1.13743	1.31048	1.50957	1.35088	1.42802	0.87121	0.930752	0.900489

## Sheet: Tabelle2
	1	1		1-Rosiglitazone maleate			36	Rosiglitazone maleate
		3		3-Finasteride
	4	4		4-Olanzapine			37	Olanzapine
	5	5		5-Nevirapine			38	Viramune (Nevirapine)
	6	6		6-Icariin			39	Icariin
	7	7		7-Ipriflavone			40	Ipriflavone
	8	8		8-Sulfasalazine_60S			20	Sulfasalazine
	9	9		9-Sertraline hydrochloride			41	Sertraline
	10	10		10-Pantoprazole Sodium			42	Pantoprazole Sodium
	11	11		11-Fluticasone Propionate			43	Fluticasone Propionate
	12	12		12-Epirubicin Hydrochloride_60S			21	Epirubicin Hydrochloride
	13	13		13-Methyltestosterone			44	Methyltestosterone
	14	14		14-Flubendazole			45	Flubendazole
	15	15		15-Nifekalant hydrochloride			46	Nifekalant HCl
	16	16		16-Carmofur_60S			17	Carmofur
	17	17		17-Rofecoxib			47	Rofecoxib
	18	18		18-Famciclovir			48	Famciclovir
	19	19		19-Megestrol acetate			49	Megestrol acetate
	20	20		20-Itraconazole_60S			22	Itraconazole
	21	21		21-Trimebutine Maleate			50	Trimebutine Maleate
	22	22		22-Mestanolone			51	Mestanolone
	23	23		23-Zileuton			52	Zileuton
	24	24		24-Idarubicin hydrochloride_both			3	Idarubicin HCl
	26	26		26-Fluphenazine dihydrochloride			53	Fluphenazine.2HCl
	27	27		27-Cefaclor			54	Cefaclor
	28	28		28-Desoximetasone			55	Desoximetasone
	29	29		29-Nicotinamide			56	Nicotinamide
	30	30		30-Rimcazole			57	Rimcazole
	31	31		31-Itavastatin Ca			58	Itavastatin Ca
	32	32		32-Nialamide			59	Nialamide
	33	33		33-Donepezil hydrochloride			60	Donepezil
	34	34		34-GR-89696 fumarate			61	GR 89696 fumarate
	35	35		35-Irbesartan			62	Irbesartan
	36	36		36-Valsartan			33	Valsartan
	37	37		37-Levocetirizine			63	Levocetirizine
	38	38		38-Pancuronium Bromide			64	Pancuronium Bromide
	39	39		39-Clotrimazole_60S			23	Clotrimazole
	40	40		40-Cinanserin			65	Cinanserin
	41	41		41-Hexamethylenebisacetamide			66	Hexamethylenebisacetamide (Hmba)
	42	42		42-Cisapride monohydrate			67	Cisapride monohydrate
	43	43		43-Cidoxepin HCl			68	Doxepin
	44	44		44-Tacrine hydrochloride			69	Tacrine.HCl
	45	45		45-Indatraline hydrochloride			70	Indatraline
	46	46		46-Cytarabine			71	Cytarabine
	47	47		47-Naltrindole			72	Naltrindole
	48	48		48-Methotrexate hydrate			73	Methotrexate.H2O
	49	49		49-Urapidil hydrochloride			74	Urapidil.HCl
	50	50		50-Maprotiline hydrochloride			75	Maprotiline.HCl
	51	51		51-SMR000449302			76	Piripedil
	52	52		52-Cotinine			77	(-)-Cotinine
	53	53		53-Pizotifen maleate			78	Pizotyline
	54	54		54-Pramipexole			79	Pramipexole
	55	55		55-Estradiol			80	β-Estradiol
	56	56		56-Dup 697			81	DuP 697
	57	57		57-Vindesine sulfate			82	Vindesine sulfate
	58	58		58-Clobenpropit			83	Clobenpropit
	59	59		59-Parecoxib sodium_60S			24	Parecoxib sodium
	60	60		60-Pergolide Mesylate			84	Pergolide Mesylate
	61	61		61-Artemether_60S			25	Artemether
	62	62		62-Acivicin_both			1	Acivicin
	63	63		63-Antibiotic A-23187 (Calcimycin)_both			5	Antibiotic A-23187 (Calcimycin)
	64	64		64-Bromocriptine mesylate_60S			26	Bromocriptine mesylate
	65	65		65-Cantharidin_60S			27	Cantharidin
	66	66		66-Chelerythrine chloride_60S			28	Chelerythrine
	67	67		67-Curcumin_both			6	Curcumin
	68	68		68-Daunorubicin . hydrochloride_60S			29	Daunorubicin
	69	69		69-Doxorubicin HCl-60S			30	Doxorubicin
	70	70		70-Ginkgolide B			85	Ginkgolide B
	71	71		71-Kainic acid			86	Kainic acid
	72	72		72-(±)-Kavain			87	(±)-Kavain
	73	73		73-3-Beta-Indoleacrylic acid			88	3-Beta-Indoleacrylic acid
	74	74		74-Mycophenolic acid_60S			19	Mycophenolic acid
	75	75		75-Parthenolide			89	Parthenolide
	76	76		76-Prostaglandin E1			90	Prostaglandin E1
	77	77		77-Radicicol			91	Radicicol
	78	78		78-All trans retinoic acid			34	All trans retinoic acid
	79	79		79-Rosmarinic acid			92	Rosmarinic acid
	80	80		80-Rotenone			93	Rotenone
	81	81		81-Tanshinone IIA_60S			7	Tanshinone IIA
	82	82		82-Thapsigargin			94	Thapsigargin
	83	83		83-Troleandomycin			95	Troleandomycin
	84	84		84-Tunicamycin B			96	Tunicamycin B
	85	85		85-Catalpol			97	Catalpol
	86	86		86-Veratramine			98	Veratramine
	87	87		87-Ivermectin			99	Ivermectin
	88	88		88-Morin_both			8	Morine
	89	89		89-(-)-Nicotine			100	(-)-Nicotine
	90	90		90-Nonactin_both			9	Nonactin
	91	91		91-L-Penicillamine			101	L-Penicillamine
	92	92		92-Picrotoxinin			102	Picrotoxinin
	93	93		93-Quercetin dehydrate_both			10	Quercetin·2H2O
	94	94		94-Tryptanthrin			103	Tryptanthrin
	95	95		95-Yohimbine·HCl			104	Yohimbine·HCl
	96	96		96-(-)-Eburnamonine			105	(-)-Eburnamonine
	97	97		97-Kaempferol_both			11	Kaempferol
	98	98		98-Celastrol			106	Celastrol
	99	99		99-Condelphine			107	Condelphine
	100	100		100-Isorhoifolin			108	Isorhoifolin
	101	101		101-Picropodophyllin			109	Picropodophyllin
	102	102		102-Narigenin-7-O-glucoside			110	Narigenin-7-O-glucoside
	103	103		103-Sinensetine_both			12	Sinensetine
	104	104		104-Syringetine-3-glucoside_both			13	Syringetine-3-glucoside
	105	105		105-Aloe-emodine			111	Aloe-emodine
	106	106		106-Caryophylline_ 60S			31	Caryophylline
	107	107		107-Trans-4-Cotininecarboxylic acid			112	Trans-4-Cotininecarboxylic acid
	108	108		108-Gitoxigenin			113	Gitoxigenin
	109	109		109-Harmane			114	Harmane
	110	110		110-Leucomisine			115	Leucomisine
	111	111		111-Streptonigrin_both			2	Streptonigrin
	112	112		112-Tetrahydropapaverine·HCl			116	Tetrahydropapaverine·HCl
	113	113		113-Visnagin			35	Visnagin
	114	114		114-Caffeine			117	Caffeine
	115	115		115-Lasalocid A			118	Lasalocid A
	116	116		116-(+)-Usnic acid_both			4	(+)-Usnic acid
	117	117		117-Cephadrine			119	Cephadrine
	118	118		118-Vasicine			120	Vasicine
	119	119		119-Tetrahydrolipistatin			121	Tetrahydrolipistatin
	120	120		120-Oleanolic acid			122	Oleanolic acid
	121	121		121-Phlorizine			123	Phlorizine
	122	122		122-Vulpinic acid_60S			18	Vulpinic acid
	123	123		123-Berberine·HCl_both			14	Berberine·HCl
	124	124		124-Zerumbone_60S			32	Zerumbone
	125	125		125-Diosmin			124	Diosmin
	126	126		126-Minocycline·HCl			125	Minocycline·HCl
	127	127		127-16-Oxocafestol			126	16-Oxocafestol
	128	128		128-Yangonin			127	Yangonin
	129	129		129-Senecionine_both			15	Senecionine
	130	130		130-Arbutin			128	Arbutin
	131	131		131-Bleomycin sulfate_both			16	Bleomycin sulfate
